# Supplementary material for: Temporal Triangular Alopecia—Clinical and Dermoscopic Features of a Rare Entity
Source: Diagnostics (Basel). 2025 Oct 17;15(20):2621. doi: 10.3390/diagnostics15202621 (PMC12564162; doi:10.3390/diagnostics15202621)
Supplement: Supplementary file 1 [file diagnostics-15-02621-s001.zip]

Archive with 1 entries (1 files):
- diagnostics-3878151-supplementary.pdf
